# Supplementary material for: Interplay between Cultured Human Osteoblastic and Skeletal Muscle Cells: Effects of Conditioned Media on Glucose and Fatty Acid Metabolism
Source: Biomedicines. 2023 Oct 27;11(11):2908. doi: 10.3390/biomedicines11112908 (PMC10669731; doi:10.3390/biomedicines11112908)
Supplement: Supplementary file 1 [file biomedicines-11-02908-s001.zip]

Archive with 4 entries (3 files):
- biomedicines-2634577-supplementary final/
- biomedicines-2634577-supplementary final/Suppl.Table_S1_Secretome_OB-CM.xlsx
- biomedicines-2634577-supplementary final/Suppl.Table_S2_Secretome_SKM-CM.xlsx
- biomedicines-2634577-supplementary final/Suppl.Table_S3_Proteome_full list.xlsx
